# Supplementary material for: Identification of Spatial Specific Lipid Metabolic Signatures in Long-Standing Diabetic Kidney Disease
Source: Metabolites. 2024 Nov 20;14(11):641. doi: 10.3390/metabo14110641 (PMC11596753; doi:10.3390/metabo14110641)
Supplement: Supplementary file 1 [file metabolites-14-00641-s001.zip]

Archive with 2 entries (2 files):
- Supplemental Figures.pdf
- Table S1. The basic information about the collected scRNA-seqú1⁄4spatial transcriptomics and spatial metabolomics samples.csv
