# Supplementary material for: Identification of Spatial Specific Lipid Metabolic Signatures in Long-Standing Diabetic Kidney Disease
Source: Metabolites. 2024 Nov 20;14(11):641. doi: 10.3390/metabo14110641 (PMC11596753; doi:10.3390/metabo14110641)
Supplement: Supplementary file 1 [file metabolites-14-00641-s001.zip › Table S1. The basic information about the collected scRNA-seqú1⁄4spatial transcriptomics and spatial metabolomics samples.csv]

single-cell transcriptomics
Participant ID	Tissue Source	Protocol	Sample Type	Tissue Type	Sex	Age (Years) (Binned)	Race	KDIGO Stage	Baseline eGFR (ml/min/1.73m2) (Binned)	Proteinuria (mg) (Binned)	A1c (%) (Binned)	Albuminuria (mg) (Binned)	Diabetes History	Diabetes Duration (Years)	Hypertension History	Hypertension Duration (Years)	On RAAS Blockade
27-10039	KPMP Recruitment Site	KPMP Main Protocol	Percutaneous Needle Biopsy	CKD	Female	60-69 Years	White		40-49 ml/min/1.73m2		>=8.5%	500 to <1000 mg/g cr	Yes	30-34 Years	Yes	30-34 Years	Yes
27-10041	KPMP Recruitment Site	KPMP Main Protocol	Percutaneous Needle Biopsy	CKD	Female	60-69 Years	Asian		60-69 ml/min/1.73m2		>=8.5%	30 to <300 mg/g cr	Yes	25-29 Years	Yes	20-24 Years	Yes
27-10071	KPMP Recruitment Site	KPMP Main Protocol	Percutaneous Needle Biopsy	CKD	Female	60-69 Years	White		90-99 ml/min/1.73m2		>=8.5%	>=1000 mg/g cr	Yes	25-29 Years	Yes	0-4 Years	Yes
27-10112	KPMP Recruitment Site	KPMP Main Protocol	Percutaneous Needle Biopsy	CKD	Female	60-69 Years	White		30-39 ml/min/1.73m2		7.5 to <8.5%	>=1000 mg/g cr	Yes	25-29 Years	Yes	20-24 Years	Yes
27-10119	KPMP Recruitment Site	KPMP Main Protocol	Percutaneous Needle Biopsy	CKD	Female	60-69 Years	White		60-69 ml/min/1.73m2		6.5 to <7.5%	<30 mg/g cr	Yes	50-54 Years	Yes		Yes
27-10146	KPMP Recruitment Site	KPMP Main Protocol	Percutaneous Needle Biopsy	CKD	Female	60-69 Years	Black or African-American		40-49 ml/min/1.73m2		6.5 to <7.5%	<30 mg/g cr	Yes	30-34 Years	Yes	5-9 Years	No
27-10154	KPMP Recruitment Site	KPMP Main Protocol	Percutaneous Needle Biopsy	CKD	Male	50-59 Years	Black or African-American		30-39 ml/min/1.73m2		>=8.5%	>=1000 mg/g cr	Yes	20-24 Years	Yes	5-9 Years	Yes
27-10155	KPMP Recruitment Site	KPMP Main Protocol	Percutaneous Needle Biopsy	CKD	Female	70-79 Years	Don't Know		30-39 ml/min/1.73m2		7.5 to <8.5%	30 to <300 mg/g cr	Yes	10-14 Years	Yes		Yes
27-10170	KPMP Recruitment Site	KPMP Main Protocol	Percutaneous Needle Biopsy	CKD	Male	60-69 Years	Black or African-American		40-49 ml/min/1.73m2		6.5 to <7.5%	<30 mg/g cr	Yes	25-29 Years	Yes	25-29 Years	Yes
28-12490	KPMP Recruitment Site	KPMP Main Protocol	Percutaneous Needle Biopsy	CKD	Female	60-69 Years	Black or African-American		50-59 ml/min/1.73m2		<6.5%	<30 mg/g cr	Yes	25-29 Years	Yes	15-19 Years	Yes
28-12518	KPMP Recruitment Site	KPMP Main Protocol	Percutaneous Needle Biopsy	CKD	Male	70-79 Years	White		30-39 ml/min/1.73m2	>=1000 mg/g cr	6.5 to <7.5%		Yes	50-54 Years	Yes	10-14 Years	Yes
28-12546	KPMP Recruitment Site	KPMP Main Protocol	Percutaneous Needle Biopsy	CKD	Male	50-59 Years	Black or African-American		40-49 ml/min/1.73m2	>=1000 mg/g cr	6.5 to <7.5%	>=1000 mg/g cr	Yes	40-44 Years	Yes	10-14 Years	Yes
29-10010	KPMP Recruitment Site	KPMP Main Protocol	Percutaneous Needle Biopsy	CKD	Male	70-79 Years	Asian		40-49 ml/min/1.73m2				Yes	10-14 Years	Yes	0-4 Years	No
29-10011	KPMP Recruitment Site	KPMP Main Protocol	Percutaneous Needle Biopsy	CKD	Female	30-39 Years	White		40-49 ml/min/1.73m2	>=1000 mg/g cr	6.5 to <7.5%		Yes	20-24 Years	Yes	5-9 Years	Yes
29-10012	KPMP Recruitment Site	KPMP Main Protocol	Percutaneous Needle Biopsy	CKD	Female	50-59 Years	Black or African-American		30-39 ml/min/1.73m2	>=1000 mg/g cr			Yes	10-14 Years	Yes	10-14 Years	No
29-10016	KPMP Recruitment Site	KPMP Main Protocol	Percutaneous Needle Biopsy	CKD	Female	30-39 Years	White		110-119 ml/min/1.73m2	500 to <1000 mg/g cr			Yes	20-24 Years	Yes	0-4 Years	No
29-10280	KPMP Recruitment Site	KPMP Main Protocol	Percutaneous Needle Biopsy	CKD	Male	60-69 Years	White		30-39 ml/min/1.73m2	>=1000 mg/g cr	6.5 to <7.5%		Yes	10-14 Years	Yes	15-19 Years	No
29-10398	KPMP Recruitment Site	KPMP Main Protocol	Percutaneous Needle Biopsy	CKD	Male	30-39 Years	White		60-69 ml/min/1.73m2	>=1000 mg/g cr	6.5 to <7.5%		Yes	20-24 Years	Yes	0-4 Years	Yes
29-10404	KPMP Recruitment Site	KPMP Main Protocol	Percutaneous Needle Biopsy	CKD	Male	60-69 Years	Black or African-American		50-59 ml/min/1.73m2	>=1000 mg/g cr	7.5 to <8.5%	500 to <1000 mg/g cr	Yes	10-14 Years	Yes	35-39 Years	Yes
29-10406	KPMP Recruitment Site	KPMP Main Protocol	Percutaneous Needle Biopsy	CKD	Male	60-69 Years	Black or African-American		50-59 ml/min/1.73m2	<150 mg/g cr	<6.5%		Yes	20-24 Years	Yes	20-24 Years	Yes
29-10410	KPMP Recruitment Site	KPMP Main Protocol	Percutaneous Needle Biopsy	CKD	Male	40-49 Years	White		40-49 ml/min/1.73m2	>=1000 mg/g cr	6.5 to <7.5%	>=1000 mg/g cr	Yes	25-29 Years	Yes	25-29 Years	Yes
29-10420	KPMP Recruitment Site	KPMP Main Protocol	Percutaneous Needle Biopsy	CKD	Male	30-39 Years	White		30-39 ml/min/1.73m2	>=1000 mg/g cr	>=8.5%	>=1000 mg/g cr	Yes	15-19 Years	Yes	5-9 Years	Yes
29-10423	KPMP Recruitment Site	KPMP Main Protocol	Percutaneous Needle Biopsy	CKD	Female	50-59 Years	Black or African-American		40-49 ml/min/1.73m2	>=1000 mg/g cr	6.5 to <7.5%	>=1000 mg/g cr	Yes	15-19 Years	Yes	15-19 Years	Yes
29-10425	KPMP Recruitment Site	KPMP Main Protocol	Percutaneous Needle Biopsy	CKD	Female	40-49 Years	White		70-79 ml/min/1.73m2	>=1000 mg/g cr	7.5 to <8.5%	30 to <300 mg/g cr	Yes	10-14 Years	Yes	10-14 Years	No
31-10001	KPMP Recruitment Site	KPMP Main Protocol	Percutaneous Needle Biopsy	CKD	Male	70-79 Years	White		40-49 ml/min/1.73m2	150 to <500 mg/g cr	6.5 to <7.5%	<30 mg/g cr	Yes	25-29 Years	Yes	25-29 Years	Yes
31-10035	KPMP Recruitment Site	KPMP Main Protocol	Percutaneous Needle Biopsy	CKD	Female	70-79 Years	White		60-69 ml/min/1.73m2	>=1000 mg/g cr	6.5 to <7.5%		Yes	10-14 Years	Yes	10-14 Years	Yes
31-10040	KPMP Recruitment Site	KPMP Main Protocol	Percutaneous Needle Biopsy	CKD	Female	70-79 Years	White		30-39 ml/min/1.73m2	>=1000 mg/g cr	6.5 to <7.5%	>=1000 mg/g cr	Yes	20-24 Years	Yes	30-34 Years	Yes
31-10078	KPMP Recruitment Site	KPMP Main Protocol	Percutaneous Needle Biopsy	CKD	Female	60-69 Years	White		30-39 ml/min/1.73m2	150 to <500 mg/g cr	>=8.5%	300 to <500 mg/g cr	Yes	15-19 Years	Yes	0-4 Years	Yes
31-10236	KPMP Recruitment Site	KPMP Main Protocol	Percutaneous Needle Biopsy	CKD	Female	60-69 Years	White		30-39 ml/min/1.73m2	>=1000 mg/g cr	>=8.5%		Yes	10-14 Years	Yes	20-24 Years	Yes
31-10340	KPMP Recruitment Site	KPMP Main Protocol	Percutaneous Needle Biopsy	CKD	Male	50-59 Years	Black or African-American		40-49 ml/min/1.73m2	<150 mg/g cr	7.5 to <8.5%	<30 mg/g cr	Yes	25-29 Years	Yes		Yes
934-10001	KPMP Recruitment Site	KPMP Main Protocol	Percutaneous Needle Biopsy	CKD	Female	60-69 Years	Other				6.5 to <7.5%		Yes	10-14 Years	Yes	10-14 Years	Yes
Spatial transcriptomics
Participant ID	Tissue Source	Protocol	Sample Type	Tissue Type	Sex	Age (Years) (Binned)	Race	KDIGO Stage	Baseline eGFR (ml/min/1.73m2) (Binned)	Proteinuria (mg) (Binned)	A1c (%) (Binned)	Albuminuria (mg) (Binned)	Diabetes History	Diabetes Duration (Years)	Hypertension History	Hypertension Duration (Years)	On RAAS Blockade
27-10039	KPMP Recruitment Site	KPMP Main Protocol	Percutaneous Needle Biopsy	CKD	Female	60-69 Years	White		40-49 ml/min/1.73m2		>=8.5%	500 to <1000 mg/g cr	Yes	30-34 Years	Yes	30-34 Years	Yes
27-10042	KPMP Recruitment Site	KPMP Main Protocol	Percutaneous Needle Biopsy	CKD	Female	50-59 Years	White		30-39 ml/min/1.73m2		>=8.5%	30 to <300 mg/g cr	Yes	25-29 Years	Yes	25-29 Years	Yes
27-10047	KPMP Recruitment Site	KPMP Main Protocol	Percutaneous Needle Biopsy	CKD	Male	60-69 Years	Don't Know		60-69 ml/min/1.73m2		7.5 to <8.5%	30 to <300 mg/g cr	Yes	55-59 Years	No		Yes
27-10066	KPMP Recruitment Site	KPMP Main Protocol	Percutaneous Needle Biopsy	CKD	Female	50-59 Years	White		90-99 ml/min/1.73m2		7.5 to <8.5%	30 to <300 mg/g cr	Yes	20-24 Years	Yes	5-9 Years	Yes
27-10074	KPMP Recruitment Site	KPMP Main Protocol	Percutaneous Needle Biopsy	CKD	Female	70-79 Years	Asian		40-49 ml/min/1.73m2	>=1000 mg/g cr	6.5 to <7.5%	>=1000 mg/g cr	Yes	10-14 Years	Yes	10-14 Years	Yes
28-12265	KPMP Recruitment Site	KPMP Main Protocol	Percutaneous Needle Biopsy	CKD	Female	60-69 Years	White		50-59 ml/min/1.73m2		>=8.5%	>=1000 mg/g cr	Yes	30-34 Years	Yes	0-4 Years	Yes
29-10012	KPMP Recruitment Site	KPMP Main Protocol	Percutaneous Needle Biopsy	CKD	Female	50-59 Years	Black or African-American		30-39 ml/min/1.73m2	>=1000 mg/g cr			Yes	10-14 Years	Yes	10-14 Years	No
29-10016	KPMP Recruitment Site	KPMP Main Protocol	Percutaneous Needle Biopsy	CKD	Female	30-39 Years	White		110-119 ml/min/1.73m2	500 to <1000 mg/g cr			Yes	20-24 Years	Yes	0-4 Years	No
29-10277	KPMP Recruitment Site	KPMP Main Protocol	Percutaneous Needle Biopsy	CKD	Male	40-49 Years	White		120-129 ml/min/1.73m2	>=1000 mg/g cr	>=8.5%	>=1000 mg/g cr	Yes	20-24 Years	Yes	10-14 Years	No
29-10280	KPMP Recruitment Site	KPMP Main Protocol	Percutaneous Needle Biopsy	CKD	Male	60-69 Years	White		30-39 ml/min/1.73m2	>=1000 mg/g cr	6.5 to <7.5%		Yes	10-14 Years	Yes	15-19 Years	No
29-10282	KPMP Recruitment Site	KPMP Main Protocol	Percutaneous Needle Biopsy	CKD	Male	50-59 Years	White		60-69 ml/min/1.73m2	>=1000 mg/g cr	<6.5%		Yes	15-19 Years	Yes	15-19 Years	Yes
29-10404	KPMP Recruitment Site	KPMP Main Protocol	Percutaneous Needle Biopsy	CKD	Male	60-69 Years	Black or African-American		50-59 ml/min/1.73m2	>=1000 mg/g cr	7.5 to <8.5%	500 to <1000 mg/g cr	Yes	10-14 Years	Yes	35-39 Years	Yes
29-10408	KPMP Recruitment Site	KPMP Main Protocol	Percutaneous Needle Biopsy	CKD	Female	50-59 Years	White		60-69 ml/min/1.73m2	>=1000 mg/g cr	>=8.5%	>=1000 mg/g cr	Yes	30-34 Years	Yes	0-4 Years	Yes
29-10419	KPMP Recruitment Site	KPMP Main Protocol	Percutaneous Needle Biopsy	CKD	Female	40-49 Years	White		70-79 ml/min/1.73m2	>=1000 mg/g cr	6.5 to <7.5%	500 to <1000 mg/g cr	Yes	20-24 Years	Yes	0-4 Years	Yes
29-10420	KPMP Recruitment Site	KPMP Main Protocol	Percutaneous Needle Biopsy	CKD	Male	30-39 Years	White		30-39 ml/min/1.73m2	>=1000 mg/g cr	>=8.5%	>=1000 mg/g cr	Yes	15-19 Years	Yes	5-9 Years	Yes
29-10423	KPMP Recruitment Site	KPMP Main Protocol	Percutaneous Needle Biopsy	CKD	Female	50-59 Years	Black or African-American		40-49 ml/min/1.73m2	>=1000 mg/g cr	6.5 to <7.5%	>=1000 mg/g cr	Yes	15-19 Years	Yes	15-19 Years	Yes
31-10040	KPMP Recruitment Site	KPMP Main Protocol	Percutaneous Needle Biopsy	CKD	Female	70-79 Years	White		30-39 ml/min/1.73m2	>=1000 mg/g cr	6.5 to <7.5%	>=1000 mg/g cr	Yes	20-24 Years	Yes	30-34 Years	Yes
31-10061	KPMP Recruitment Site	KPMP Main Protocol	Percutaneous Needle Biopsy	CKD	Male	60-69 Years	White		30-39 ml/min/1.73m2	150 to <500 mg/g cr	>=8.5%	>=1000 mg/g cr	Yes	10-14 Years	Yes	10-14 Years	Yes
31-10236	KPMP Recruitment Site	KPMP Main Protocol	Percutaneous Needle Biopsy	CKD	Female	60-69 Years	White		30-39 ml/min/1.73m2	>=1000 mg/g cr	>=8.5%		Yes	10-14 Years	Yes	20-24 Years	Yes
Spatial metabolomics
Participant ID	Tissue Source	Protocol	Sample Type	Tissue Type	Sex	Age (Years) (Binned)	Race	KDIGO Stage	Baseline eGFR (ml/min/1.73m2) (Binned)	Proteinuria (mg) (Binned)	A1c (%) (Binned)	Albuminuria (mg) (Binned)	Diabetes History	Diabetes Duration (Years)	Hypertension History	Hypertension Duration (Years)	On RAAS Blockade
27-10042	KPMP Recruitment Site	KPMP Main Protocol	Percutaneous Needle Biopsy	CKD	Female	50-59 Years	White		30-39 ml/min/1.73m2		>=8.5%	30 to <300 mg/g cr	Yes	25-29 Years	Yes	25-29 Years	Yes
27-10052	KPMP Recruitment Site	KPMP Main Protocol	Percutaneous Needle Biopsy	CKD	Female	20-29 Years	White		80-89 ml/min/1.73m2		6.5 to <7.5%	30 to <300 mg/g cr	Yes	15-19 Years	No		Yes
27-10066	KPMP Recruitment Site	KPMP Main Protocol	Percutaneous Needle Biopsy	CKD	Female	50-59 Years	White		90-99 ml/min/1.73m2		7.5 to <8.5%	30 to <300 mg/g cr	Yes	20-24 Years	Yes	5-9 Years	Yes
27-10067	KPMP Recruitment Site	KPMP Main Protocol	Percutaneous Needle Biopsy	CKD	Male	30-39 Years	White		30-39 ml/min/1.73m2		<6.5%		Yes	15-19 Years	Yes	0-4 Years	Yes
27-10074	KPMP Recruitment Site	KPMP Main Protocol	Percutaneous Needle Biopsy	CKD	Female	70-79 Years	Asian		40-49 ml/min/1.73m2	>=1000 mg/g cr	6.5 to <7.5%	>=1000 mg/g cr	Yes	10-14 Years	Yes	10-14 Years	Yes
27-10087	KPMP Recruitment Site	KPMP Main Protocol	Percutaneous Needle Biopsy	CKD	Male	50-59 Years	White		50-59 ml/min/1.73m2		6.5 to <7.5%	30 to <300 mg/g cr	Yes	10-14 Years	No		Yes
27-10099	KPMP Recruitment Site	KPMP Main Protocol	Percutaneous Needle Biopsy	CKD	Male	60-69 Years	White		30-39 ml/min/1.73m2		<6.5%	<30 mg/g cr	Yes	25-29 Years	Yes		Yes
28-12265	KPMP Recruitment Site	KPMP Main Protocol	Percutaneous Needle Biopsy	CKD	Female	60-69 Years	White		50-59 ml/min/1.73m2		>=8.5%	>=1000 mg/g cr	Yes	30-34 Years	Yes	0-4 Years	Yes
28-12442	KPMP Recruitment Site	KPMP Main Protocol	Percutaneous Needle Biopsy	CKD	Female	40-49 Years	White		70-79 ml/min/1.73m2	>=1000 mg/g cr	>=8.5%		Yes	20-24 Years	Yes	0-4 Years	Yes
29-10277	KPMP Recruitment Site	KPMP Main Protocol	Percutaneous Needle Biopsy	CKD	Male	40-49 Years	White		120-129 ml/min/1.73m2	>=1000 mg/g cr	>=8.5%	>=1000 mg/g cr	Yes	20-24 Years	Yes	10-14 Years	No
29-10282	KPMP Recruitment Site	KPMP Main Protocol	Percutaneous Needle Biopsy	CKD	Male	50-59 Years	White		60-69 ml/min/1.73m2	>=1000 mg/g cr	<6.5%		Yes	15-19 Years	Yes	15-19 Years	Yes
29-10399	KPMP Recruitment Site	KPMP Main Protocol	Percutaneous Needle Biopsy	CKD	Female	60-69 Years	Black or African-American		40-49 ml/min/1.73m2	<150 mg/g cr	7.5 to <8.5%		Yes	30-34 Years	Yes	40-44 Years	Yes
31-10169	KPMP Recruitment Site	KPMP Main Protocol	Percutaneous Needle Biopsy	CKD	Male	60-69 Years	White		40-49 ml/min/1.73m2	150 to <500 mg/g cr	7.5 to <8.5%		Yes	25-29 Years	Yes	30-34 Years	Yes
